# Supplementary material for: Potential pharmacological quality control markers in the traditional Japanese medicine Hangeshashinto: identifying anti-inflammatory ingredients through a cell-based bioassay and multicomponent analysis
Source: Pharm Biol. 2025 Nov 15;63(1):819–36. doi: 10.1080/13880209.2025.2583068 (PMC12621343; doi:10.1080/13880209.2025.2583068)
Supplement: Supplemental materials_Crude drug list for 128 Kampo formulas.xlsx [file IPHB_A_2583068_SM3765.xlsx]

## Sheet: 128_Kampo_medicines
		Achyranthes Root	Akebia Stem	Alisma Tuber	Alpinia Officinarum Rhizome	Aluminum Silicate Hydratewith Silicon Dioxide	Aluminum Silicate Hydratewit Silicon Dioxide	Amomum Seed	Anemarrhena Rhizome	Angelica Dahurica Root	Anhydrous Sodium Sulfate	Apricot Kernel	Aralia Rhizome	Aralia Root	Areca	Arisaema Tuber	Artemisia Capillaris Flower	Artemisia Leaf	Asiasarum Root	Asparagus Tuber	Astragalus Root	Atractylodes Lancea Rhizome	Atractylodes Rhizome	Bamboo Culm	Benincasa Seed	Brown Rice	Bupleurum Root	Burdock Fruit	Chrysanthemum Flower	Cicada Slough	Cimicifuga Rhizome	Cinnamon Bark	Citrus Unshiu Peel	Clematis Root	Clove	Cnidium Rhizome	Coix Seed	Coptis Rhizome	Cornus Fruit	Corydalis Tuber	Crataegus Fruit	Cyperus Rhizome	Dioscorea Rhizome	Donkey Glue	Ephedra Herb	Eucommia Bark	Euodia Fruit	Fennel	Forsythia Fruit
TJ-001	Kakkonto																															2													3
TJ-002	Kakkontokasenkyushin'i																															2				2									3
TJ-003	Otsujito																										5				1
TJ-005	Anchusan				0.5			1																								4								3								1.5
TJ-006	Jumihaidokuto												1.5														3									3
TJ-007	Hachimijiogan			3																												1							3				3
TJ-008	Daisaikoto																										6
TJ-009	Shosaikoto																										7
TJ-010	Saikokeishito																										5					2
TJ-011	Saikokeishikankyoto																										6					3
TJ-012	Saikokaryukotsuboreito																										5					3
TJ-014	Hangeshashinto																																					1
TJ-015	Orengedokuto																																					2
TJ-016	Hangekobokuto
TJ-017	Goreisan			4																		3										1.5
TJ-018	Keishikajutsubuto																					4										4
TJ-019	Shoseiryuto																		3													3													3
TJ-020	Boiogito																				5	3
TJ-021	Shohangekabukuryoto
TJ-022	Shofusan		2						1.5													2						2		1
TJ-023	Tokishakuyakusan			4																		4														3
TJ-024	Kamishoyosan																					3					3
TJ-025	Keishibukuryogan																															3
TJ-026	Keishikaryukotsuboreito																															4
TJ-027	Maoto											5																				4													5
TJ-028	Eppikajutsuto																					4																							6
TJ-029	Bakumondoto																									5
TJ-030	Shimbuto																					3
TJ-031	Goshuyuto																																														3
TJ-032	Ninjinto																					3
TJ-033	Daiobotampito										1.8														6
TJ-034	Byakkokaninjinto								5																	8
TJ-035	Shigyakusan																										5
TJ-036	Mokuboito																															3
TJ-037	Hangebyakujutsutemmato			1.5																	1.5		3										3
TJ-038	Tokishigyakukagoshuyushokyoto		3																2													3															2
TJ-039	Ryokeijutsukanto																					3										4
TJ-040	Choreito			3			3																																					3
TJ-041	Hochuekkito																				4	4					2				1		2
TJ-043	Rikkunshito																					4											2
TJ-045	Keishito																															4
TJ-046	Shichimotsukokato																				3															3
TJ-047	Chotosan																												2				3
TJ-048	Juzentaihoto																				3	3										3				3
TJ-050	Keigairengyoto									1.5																	1.5									1.5		1.5											1.5
TJ-051	Junchoto											2
TJ-052	Yokuininto																					4										3					8								4
TJ-053	Sokeikakketsuto	1.5								1												2											1.5	1.5		2
TJ-054	Yokukansan																					4					2									3
TJ-055	Makyokansekito											4																																	4
TJ-056	Gorinsan		3	3		3
TJ-057	Unseiin																																			3		1.5
TJ-058	Seijobofuto									2.5																										2.5		1											2.5
TJ-059	Jizusoippo																					3														3													3
TJ-060	Keishikashakuyakuto																															4
TJ-061	Tokakujokito										0.9																					4
TJ-062	Bofutsushosan					3					0.7												2													1.2									1.2				1.2
TJ-063	Goshakusan									1												3										1	2			1									1
TJ-064	Shakanzoto																															3												2
TJ-065	Kihito																				3		3
TJ-066	Jinsoin																																2
TJ-067	Nyoshinsan														2							3										2			1	3		1				3
TJ-068	Shakuyakukanzoto
TJ-069	Bukuryoin																					4											3
TJ-070	Kososan																																2									4
TJ-071	Shimotsuto																																			3
TJ-072	Kambakutaisoto
TJ-073	Saikanto																										5											1.5
TJ-074	Choijokito										0.5
TJ-075	Shikunshito																					4
TJ-076	Ryutanshakanto		5	3
TJ-077	Kyukikyogaito																	3																		3								3
TJ-078	Makyoyokukanto											3																									10								4
TJ-079	Heiisan																					4											3
TJ-080	Saikoseikanto																										2	1.5								1.5		1.5											1.5
TJ-081	Nichinto																																4
TJ-082	Keishininjinto																					3										4
TJ-083	Yokukansankachimpihange																					4					2						3			3
TJ-084	Daiokanzoto
TJ-085	Shimpito											4															2						2.5												5
TJ-086	Tokiinshi																				1.5															3
TJ-087	Rokumigan			3																																			3				3
TJ-088	Nijutsuto													2.5		2.5						3	2.5										2.5	2.5								2.5
TJ-089	Jidabokuippo																															3			1	3
TJ-090	Seihaito											2								2				2									2
TJ-091	Chikujountanto																							3			3						2					1				2
TJ-092	Jiinshihoto								3														3				3						3									3
TJ-093	Jiinkokato								1.5											2.5		3											2.5
TJ-095	Gokoto											4																																	4
TJ-096	Saibokuto																										7
TJ-097	Daibofuto	1.5																			3	3														2										3
TJ-098	Ogikenchuto																				4											4
TJ-099	Shokenchuto																															4
TJ-100	Daikenchuto
TJ-101	Shomakakkonto																														2
TJ-102	Tokito																				1.5											3
TJ-103	Sansoninto								3																											3
TJ-104	Shin'iseihaito								3																						1
TJ-105	Tsudosan		2								1.8																						2
TJ-106	Unkeito																															2				2								2			1
TJ-107	Goshajinkigan	3		3																												1							3				3
TJ-108	Ninjin'yoeito																				1.5		4									2.5	2
TJ-109	Shosaikotokakikyosekko																										7
TJ-110	Rikkosan																		2												2
TJ-111	Seishinrenshiin																				2
TJ-112	Choreitogoshimotsuto			3		3																														3								3
TJ-113	San'oshashinto																																					3
TJ-114	Saireito			5																		3					7					2
TJ-115	Ireito			2.5																		2.5	2.5									2	2.5
TJ-116	Bukuryoingohangekobokuto																					4											3
TJ-117	Inchingoreisan			6													4					4.5										2.5
TJ-118	Ryokyojutsukanto																						3
TJ-119	Ryokankyomishingeninto											4							2
TJ-120	Orento																															3						3
TJ-121	Sammotsuogonto
TJ-122	Hainosankyuto
TJ-123	Tokikenchuto																															4
TJ-124	Senkyuchachosan									2																										3						4
TJ-125	Keishibukuryogankayokuinin																															4					10
TJ-126	Mashiningan											2
TJ-127	Maobushisaishinto																		3																										4
TJ-128	Keihito			2																		4											2								2		3
TJ-133	Daijokito										1.3
TJ-134	Keishikashakuyakudaioto																															4
TJ-135	Inchinkoto																4
TJ-136	Seishoekkito																				3	3.5											3
TJ-137	Kamikihito																				3	3					3
TJ-138	Kikyoto
[truncated: 68 more columns]
